# Supplementary material for: Improved annotation with de novo transcriptome assembly in four social amoeba species
Source: BMC Genomics. 2017 Jan 31;18:120. doi: 10.1186/s12864-017-3505-0 (PMC5282741; doi:10.1186/s12864-017-3505-0)
Supplement: Additional file 3: Table S1. — D. discoideum GFF file of genomic positions with introns < 5 bp. (TXT 9 kb) [file 12864_2017_3505_MOESM3_ESM.txt]

chr1	dictyBase Curator	tinyintron	201968	201970	.	+	.	Parent=DDB0305015;Length=1
chr1	dictyBase Curator	tinyintron	230929	230933	.	-	.	Parent=DDB0267078;Length=3
chr1	dictyBase Curator	tinyintron	664270	664273	.	-	.	Parent=DDB0304567;Length=2
chr1	dictyBase Curator	tinyintron	1682867	1682871	.	-	.	Parent=DDB0349015;Length=3
chr1	dictyBase Curator	tinyintron	1851942	1851945	.	-	.	Parent=DDB0346705;Length=2
chr1	dictyBase Curator	tinyintron	1967889	1967891	.	+	.	Parent=DDB0349312;Length=1
chr1	dictyBase Curator	tinyintron	1967912	1967916	.	+	.	Parent=DDB0349312;Length=3
chr1	dictyBase Curator	tinyintron	2026447	2026449	.	-	.	Parent=DDB0306202;Length=1
chr1	dictyBase Curator	tinyintron	3094736	3094740	.	+	.	Parent=DDB0349326;Length=3
chr1	dictyBase Curator	tinyintron	3147199	3147202	.	+	.	Parent=DDB0237971;Length=2
chr1	dictyBase Curator	tinyintron	4090725	4090728	.	+	.	Parent=DDB0346803;Length=2
chr2	dictyBase Curator	tinyintron	148313	148316	.	-	.	Parent=DDB0346859;Length=2
chr2	dictyBase Curator	tinyintron	772102	772106	.	-	.	Parent=DDB0305384;Length=3
chr2	dictyBase Curator	tinyintron	807006	807009	.	-	.	Parent=DDB0305102;Length=2
chr2	dictyBase Curator	tinyintron	924281	920601	.	+	.	Parent=DDB0233292;Length=-3681
chr2	dictyBase Curator	tinyintron	2052951	2052954	.	-	.	Parent=DDB0346872;Length=2
chr2	dictyBase Curator	tinyintron	2088504	2088506	.	-	.	Parent=DDB0349991;Length=1
chr2	dictyBase Curator	tinyintron	2470099	2470102	.	+	.	Parent=DDB0305017;Length=2
chr2	dictyBase Curator	tinyintron	2756623	2756626	.	+	.	Parent=DDB0348659;Length=2
chr2	dictyBase Curator	tinyintron	2847696	2847698	.	+	.	Parent=DDB0349659;Length=1
chr2	dictyBase Curator	tinyintron	3184088	3184090	.	-	.	Parent=DDB0349652;Length=1
chr2	dictyBase Curator	tinyintron	3275160	3275163	.	-	.	Parent=DDB0348660;Length=2
chr2	dictyBase Curator	tinyintron	3561684	3561687	.	-	.	Parent=DDB0305018;Length=2
chr2	dictyBase Curator	tinyintron	3815461	3815465	.	-	.	Parent=DDB0237507;Length=3
chr2	dictyBase Curator	tinyintron	3815392	3815396	.	-	.	Parent=DDB0237507;Length=3
chr2	dictyBase Curator	tinyintron	3815326	3815330	.	-	.	Parent=DDB0237507;Length=3
chr2	dictyBase Curator	tinyintron	3912832	3912836	.	-	.	Parent=DDB0349484;Length=3
chr2	dictyBase Curator	tinyintron	3912553	3912557	.	-	.	Parent=DDB0349484;Length=3
chr2	dictyBase Curator	tinyintron	4004946	4004948	.	-	.	Parent=DDB0304412;Length=1
chr2	dictyBase Curator	tinyintron	4004898	4004900	.	-	.	Parent=DDB0304412;Length=1
chr2	dictyBase Curator	tinyintron	4044789	4044793	.	-	.	Parent=DDB0349337;Length=3
chr2	dictyBase Curator	tinyintron	4058616	4058618	.	-	.	Parent=DDB0306205;Length=1
chr2	dictyBase Curator	tinyintron	4156623	4156626	.	+	.	Parent=DDB0304359;Length=2
chr2	dictyBase Curator	tinyintron	4344129	4344131	.	-	.	Parent=DDB0267069;Length=1
chr2	dictyBase Curator	tinyintron	4396335	4396337	.	-	.	Parent=DDB0349513;Length=1
chr2	dictyBase Curator	tinyintron	4445257	4445259	.	-	.	Parent=DDB0266503;Length=1
chr2	dictyBase Curator	tinyintron	4532068	4532070	.	+	.	Parent=DDB0349511;Length=1
chr2	dictyBase Curator	tinyintron	4664682	4664684	.	-	.	Parent=DDB0349509;Length=1
chr2	dictyBase Curator	tinyintron	4818680	4818684	.	+	.	Parent=DDB0308069;Length=3
chr2	dictyBase Curator	tinyintron	5421391	5421393	.	-	.	Parent=DDB0233510;Length=1
chr2	dictyBase Curator	tinyintron	5467186	5467189	.	+	.	Parent=DDB0348545;Length=2
chr2	dictyBase Curator	tinyintron	5509740	5509744	.	+	.	Parent=DDB0347623;Length=3
chr2	dictyBase Curator	tinyintron	5833900	5833902	.	+	.	Parent=DDB0305064;Length=1
chr2	dictyBase Curator	tinyintron	6204137	6204141	.	+	.	Parent=DDB0349779;Length=3
chr2	dictyBase Curator	tinyintron	6698361	6698365	.	+	.	Parent=DDB0347893;Length=3
chr2	dictyBase Curator	tinyintron	7204461	7204463	.	-	.	Parent=DDB0305912;Length=1
chr2	dictyBase Curator	tinyintron	7482806	7482810	.	-	.	Parent=DDB0305704;Length=3
chr2	dictyBase Curator	tinyintron	7711353	7711357	.	+	.	Parent=DDB0305370;Length=3
chr2	dictyBase Curator	tinyintron	7711418	7711421	.	+	.	Parent=DDB0305370;Length=2
chr2	dictyBase Curator	tinyintron	7711438	7711441	.	+	.	Parent=DDB0305370;Length=2
chr2	dictyBase Curator	tinyintron	7986201	7986204	.	+	.	Parent=DDB0349339;Length=2
chr2	dictyBase Curator	tinyintron	8299682	8299685	.	-	.	Parent=DDB0349351;Length=2
chr2	dictyBase Curator	tinyintron	8386910	8386914	.	-	.	Parent=DDB0234152;Length=3
chr3	dictyBase Curator	tinyintron	348397	348399	.	+	.	Parent=DDB0349233;Length=1
chr3	dictyBase Curator	tinyintron	352894	352896	.	+	.	Parent=DDB0349233;Length=1
chr3	dictyBase Curator	tinyintron	359724	359727	.	-	.	Parent=DDB0306851;Length=2
chr3	dictyBase Curator	tinyintron	371128	371131	.	+	.	Parent=DDB0348290;Length=2
chr3	dictyBase Curator	tinyintron	371417	371419	.	+	.	Parent=DDB0348290;Length=1
chr3	dictyBase Curator	tinyintron	446242	446245	.	+	.	Parent=DDB0307940;Length=2
chr3	dictyBase Curator	tinyintron	446373	446375	.	+	.	Parent=DDB0307940;Length=1
chr3	dictyBase Curator	tinyintron	446528	446530	.	+	.	Parent=DDB0307940;Length=1
chr3	dictyBase Curator	tinyintron	536084	536087	.	-	.	Parent=DDB0233313;Length=2
chr3	dictyBase Curator	tinyintron	542520	542524	.	-	.	Parent=DDB0252586;Length=3
chr3	dictyBase Curator	tinyintron	666360	666362	.	+	.	Parent=DDB0238245;Length=1
chr3	dictyBase Curator	tinyintron	1116764	1116768	.	-	.	Parent=DDB0349336;Length=3
chr3	dictyBase Curator	tinyintron	1684890	1684892	.	+	.	Parent=DDB0349409;Length=1
chr3	dictyBase Curator	tinyintron	1705838	1705840	.	+	.	Parent=DDB0349359;Length=1
chr3	dictyBase Curator	tinyintron	1707303	1707307	.	+	.	Parent=DDB0349360;Length=3
chr3	dictyBase Curator	tinyintron	1726426	1726428	.	+	.	Parent=DDB0306850;Length=1
chr3	dictyBase Curator	tinyintron	2115762	2115766	.	+	.	Parent=DDB0349431;Length=3
chr3	dictyBase Curator	tinyintron	2115879	2115883	.	+	.	Parent=DDB0349431;Length=3
chr3	dictyBase Curator	tinyintron	2116352	2116354	.	+	.	Parent=DDB0349431;Length=1
chr3	dictyBase Curator	tinyintron	2260795	2260798	.	-	.	Parent=DDB0235372;Length=2
chr3	dictyBase Curator	tinyintron	2386688	2386690	.	+	.	Parent=DDB0266832;Length=1
chr3	dictyBase Curator	tinyintron	3108436	3108439	.	-	.	Parent=DDB0308251;Length=2
chr3	dictyBase Curator	tinyintron	3252238	3252240	.	-	.	Parent=DDB0233691;Length=1
chr3	dictyBase Curator	tinyintron	3767173	3767175	.	+	.	Parent=DDB0349035;Length=1
chr3	dictyBase Curator	tinyintron	4310263	4310266	.	-	.	Parent=DDB0233783;Length=2
chr3	dictyBase Curator	tinyintron	4814001	4814003	.	+	.	Parent=DDB0252764;Length=1
chr3	dictyBase Curator	tinyintron	4890662	4890666	.	+	.	Parent=DDB0348363;Length=3
chr3	dictyBase Curator	tinyintron	5056641	5056645	.	+	.	Parent=DDB0349264;Length=3
chr3	dictyBase Curator	tinyintron	5111045	5111047	.	-	.	Parent=DDB0305612;Length=1
chr3	dictyBase Curator	tinyintron	5149668	5149671	.	+	.	Parent=DDB0229338;Length=2
chr3	dictyBase Curator	tinyintron	5434143	5434147	.	+	.	Parent=DDB0349438;Length=3
chr3	dictyBase Curator	tinyintron	5599800	5599804	.	+	.	Parent=DDB0348355;Length=3
chr3	dictyBase Curator	tinyintron	5688783	5688786	.	-	.	Parent=DDB0349263;Length=2
chr3	dictyBase Curator	tinyintron	5777009	5777013	.	-	.	Parent=DDB0349237;Length=3
chr3	dictyBase Curator	tinyintron	5775761	5775763	.	-	.	Parent=DDB0349237;Length=1
chr3	dictyBase Curator	tinyintron	6036160	6036164	.	+	.	Parent=DDB0347910;Length=3
chr3	dictyBase Curator	tinyintron	6266753	6266757	.	-	.	Parent=DDB0233687;Length=3
chr4	dictyBase Curator	tinyintron	255026	255028	.	-	.	Parent=DDB0347764;Length=1
chr4	dictyBase Curator	tinyintron	1100636	1100639	.	+	.	Parent=DDB0306279;Length=2
chr4	dictyBase Curator	tinyintron	1162659	1162661	.	+	.	Parent=DDB0232420;Length=1
chr4	dictyBase Curator	tinyintron	1708566	1708568	.	+	.	Parent=DDB0304446;Length=1
chr4	dictyBase Curator	tinyintron	1886934	1886936	.	-	.	Parent=DDB0191417;Length=1
chr4	dictyBase Curator	tinyintron	3044692	3044695	.	+	.	Parent=DDB0309133;Length=2
chr4	dictyBase Curator	tinyintron	3686374	3686377	.	+	.	Parent=DDB0234046;Length=2
chr4	dictyBase Curator	tinyintron	4123366	4123370	.	-	.	Parent=DDB0307039;Length=3
chr4	dictyBase Curator	tinyintron	4316637	4316640	.	+	.	Parent=DDB0349179;Length=2
chr4	dictyBase Curator	tinyintron	4939790	4939794	.	-	.	Parent=DDB0349054;Length=3
chr5	dictyBase Curator	tinyintron	198973	198975	.	-	.	Parent=DDB0349856;Length=1
chr5	dictyBase Curator	tinyintron	1450392	1450395	.	-	.	Parent=DDB0252602;Length=2
chr5	dictyBase Curator	tinyintron	2303625	2303627	.	-	.	Parent=DDB0233749;Length=1
chr5	dictyBase Curator	tinyintron	4176757	4176760	.	+	.	Parent=DDB0346664;Length=2
chr5	dictyBase Curator	tinyintron	4488559	4488562	.	+	.	Parent=DDB0266735;Length=2
chr5	dictyBase Curator	tinyintron	4971702	4971704	.	-	.	Parent=DDB0266647;Length=1
DDB0232433	dictyBase Curator	tinyintron	110997	110999	.	-	.	Parent=DDB0349325;Length=1
DDB0232433	dictyBase Curator	tinyintron	684365	684367	.	-	.	Parent=DDB0349085;Length=1
DDB0232433	dictyBase Curator	tinyintron	1053333	1053335	.	+	.	Parent=DDB0349419;Length=1
DDB0232433	dictyBase Curator	tinyintron	1053639	1053643	.	+	.	Parent=DDB0349419;Length=3
DDB0232433	dictyBase Curator	tinyintron	1055397	1055399	.	+	.	Parent=DDB0349419;Length=1
DDB0232433	dictyBase Curator	tinyintron	1114705	1114708	.	+	.	Parent=DDB0349413;Length=2
DDB0232433	dictyBase Curator	tinyintron	1231301	1231304	.	-	.	Parent=DDB0349259;Length=2
DDB0232433	dictyBase Curator	tinyintron	1234721	1234723	.	-	.	Parent=DDB0347286;Length=1
DDB0232433	dictyBase Curator	tinyintron	2041707	2041711	.	-	.	Parent=DDB0349398;Length=3
DDB0232433	dictyBase Curator	tinyintron	2357063	2357067	.	+	.	Parent=DDB0349308;Length=3
DDB0232433	dictyBase Curator	tinyintron	2790821	2790826	.	+	.	Parent=DDB0252803;Length=4
DDB0232433	dictyBase Curator	tinyintron	2790889	2790891	.	+	.	Parent=DDB0252803;Length=1
DDB0232433	dictyBase Curator	tinyintron	2858949	2858952	.	+	.	Parent=DDB0252613;Length=2
DDB0232433	dictyBase Curator	tinyintron	3205712	3205714	.	-	.	Parent=DDB0266357;Length=1
