# Supplementary material for: Improved annotation with de novo transcriptome assembly in four social amoeba species
Source: BMC Genomics. 2017 Jan 31;18:120. doi: 10.1186/s12864-017-3505-0 (PMC5282741; doi:10.1186/s12864-017-3505-0)
Supplement: Additional file 4: Table S2. — List of PASAua novel genes in D. discoideum. (XLSX 13 kb) [file 12864_2017_3505_MOESM4_ESM.xlsx]

## Sheet: Sheet1
Novel Model Name	PASA_IDs	Genome Coordinates	reads	Protein Length	ID	Annotation	Source	% Identity	Alt. Splice	Notes
novel_model_1	asmbl_217	chr1:498509-500975	1545	407	DDB0237429 (DDB_G0268486_ps)	putative pseudogene	SC/Dictybase		N	Dictybase manually curated with incomplete support
novel_model_2	asmbl_1062	chr1:1784133-1785173	426	138	DDB0349274 (DDB_G0268254_ps)	putative pseudogene	SC/Dictybase		N
novel_model_3	asmbl_1127	chr1:2017946-2018817	142	134	DDB0216624 (DDB_G0269072) DDB0216625 (DDB_G0269074)	None	SC		N	Dictybase computationally predicted two genes now merge into one after PASA update
novel_model_4	asmbl_1146	chr1:2068908-2070517	1106	237	DDB0216628 (DDB_G0269080) DDB0202327 (DDB_G0268984)	None	SC/Dictybase		N	Two genes merged into one
novel_model_6	asmbl_1959	chr1:3495494-3496500	123	229	DDB0348221 (DDB_G0270938_ps)	putative pseudogene	SC/Dictybase		Y	Dictybase manually curated with incomplete support
novel_model_7	asmbl_1960	chr1:3495494-3496500	85	191	DDB0348221 (DDB_G0270938_ps)	putative pseudogene	SC/Dictybase		Y	Dictybase manually curated with incomplete support
novel_model_8	asmbl_2009	chr1:3571957-3577829	6158	1333	DDB0216703 (DDB_G0270952_RTE)	long terminal repeat retrotransposon	SC		N	Dictybase computationally predicted
novel_model_9	asmbl_2646	chr1:4690441-4691226	35	105	DDB0349523 (DDB_G0270350_ps)	putative pseudogene	SC/Dictybase		N	Dictybase computationally predicted and inspected by the curator incomplete support
novel_model_10	asmbl_2846	chr2:103982-113001	782	290	DDB_G0271368	None	SC/Dictybase		N	Dictybase computationally predicted and inspected by the curator incomplete support
novel_model_11.1	asmbl_2841	chr2:103982-105179	452	168	DDB_G0271324	None	SC/Dictybase		N	Dictybase computationally predicted and inspected by the curator incomplete support
novel_model_12	asmbl_2968	chr2:364000-364868	162	103	DDB_G0272288 (Duplicate part)	None	dictybase		N
novel_model_13	asmbl_3699	chr2:1610214-1615393	1927	1234	AAD43055 (D.discoideum)		blastp against NCBI nr	1	N
novel_model_14	asmbl_3846	chr2:1835255-1838767	5258	608	DDB0217041 (DDB_G0272554_RTE)	retrotransposon	SC		N	Dictybase computationally predicted
novel_model_15	asmbl_3863	chr2:1864144-1864930	339	183	DDB0203784 (DDB_G0272911)	None	SC		N	Dictybase computationally predicted and inspected by the curator incomplete support
novel_model_16	asmbl_4043	chr2:2096384-2097398	257	209	DDB0348877 (DDB_G0272750_ps)	putative pseudogene	SC/Dictybase		Y	Dictybase manually curated with incomplete support
novel_model_17	asmbl_4040	chr2:2096509-2097398	220	209	DDB0348877 (DDB_G0272750_ps)	putative pseudogene	SC/Dictybase		Y	Dictybase manually curated with incomplete support
novel_model_18	asmbl_4502	chr2:2913022-2914052	124	156	DDB0237413 (DDB_G0273405_ps)	putative pseudogene	SC/Dictybase		N	Dictybase manually curated with incomplete support
novel_model_19	asmbl_4597	chr2:3117734-3118764	138	156	DDB0266886 (DDB_G0273569_ps)	putative pseudogene	SC/Dictybase		N	Dictybase manually curated with incomplete support
novel_model_20	asmbl_5131	chr2:4269655-4271393	292	197	DDB0305303 (DDB_G0274529)	putative pseudogene	SC/Dictybase		N	Dictybase manually curated with incomplete support
novel_model_21	asmbl_5257	chr2:4479699-4480572	275	227	DDB0203205 (DDB_G0274655)	None	SC		N	Dictybase computationally predicted
novel_model_22	asmbl_5444	chr2:4814058-814747	318	108	DDB0237433 (DDB_G0274985_ps)	putative pseudogene	SC/Dictybase		N	Dictybase manually curated with incomplete support
novel_model_23	asmbl_5453	chr2:4829807-4830254	21	107	No significant hit				N
novel_model_24	asmbl_5924	chr2:5585709-5587724	388	278	DDB0348510 (DDB_G0275605_ps)	putative pseudogene	SC/Dictybase		Y	Dictybase manually curated with incomplete support
novel_model_25.1	asmbl_5923	chr2:5585709-5587724	329	278	DDB0348510 (DDB_G0275605_ps)	putative pseudogene	SC/Dictybase		Y	Dictybase manually curated with incomplete support
novel_model_27	asmbl_6311	chr2:6255604-6256460	103	123	DDB0169522 (DDB_G0276123)	None	SC		N	Dictybase computationally predicted
novel_model_28	asmbl_6969	chr2:7454814-7455970	76	235	DDB0348467 (DDB_G0277073_ps)	putative pseudogene	SC/Dictybase		N
novel_model_29	asmbl_7328	chr2:8102875-8105875	858	565	DDB0217984 (DDB_G0277555)	None	SC		N	Dictybase computationally predicted
novel_model_30	asmbl_7561	chr2F:22107-22938	176	175	DDB0348507 (DDB_G0271470)	None	blastp against NCBI nr	1	N
novel_model_31	asmbl_7575	chr2F:55535-57292	501	510	DDB0215361 (DDB_G0294094)	leucine-rich repeat-containing protein	blastp against NCBI nr	1	N
novel_model_32	asmbl_7583	chr2F:104271-106668	1141	455	DDB0215103 (DDB_G0294220)	None	SC		N	Dictybase computationally predicted and inspected by the curator incomplete support
novel_model_33	asmbl_9169	chr3:2504421-2505381	613	260	DDB0206011 (DDB_G0279751)	unknown protein - no overlap?	SC		N	Dictybase computationally predicted
novel_model_34	asmbl_9623	chr3:3359346-3363719	1366	1363	DDB0218238 (DDB_G0280521_RTE)	long terminal repeat retrotransposon DGLT-A	SC		N
novel_model_35	asmbl_9940	chr3:3806898-3808169	422	309	DDB0215218 (DDB_G0280865)	None	SC		N	Dictybase has not been manually curated because of inadequate support
novel_model_36	asmbl_10111	chr3:4084961-4085758	249	145	DDB0348369 (DDB_G0281127_ps)	putative pseudogene	SC/Dictybase		N	Dictybase manually curated with incomplete support
novel_model_37	asmbl_10291	chr3:4380297-4381093	42	137	DDB0347004 (DDB_G0281349_ps)	pseudogene fragment	SC/Dictybase		N	Dictybase manually curated with incomplete support
novel_model_38	asmbl_11334	chr3:6146470-6147111	271	154	DDB_G0282807_ps (XP_640211)	putative pseudogene	blastp against NCBI nr	1	N
novel_model_40	asmbl_12324	chr4:1455204-1458235	721	456	DDB0304722 (DDB_G0284033)	regulator of chromosome condensation (RCC1) domain-containing protein	Dictybase		N	Dictybase manually curated with incomplete support
novel_model_39	asmbl_11571	chr4:171487-172039	29	118	XP_635218.1	IPT/TIG domain containing protein[D.discoideum]	blastp against NCBI nr	0.69	N
novel_model_41	asmbl_13229	chr4:2932231-2933055	242	101	DDB0347170 (DDB_G0285171_ps)	putative pseudogene	SC/Dictybase		N	Dictybase manually curated with incomplete support
novel_model_42	asmbl_13711	chr4:3699973-3700855	221	176	DDB0349173 (DDB_G0285819_ps)	putative pseudogene	SC/Dictybase		N	Dictybase manually curated with incomplete support
novel_model_43	asmbl_13764	chr4:3777147-3777916	65	201	DDB0307037 (DDB_G0285885_ps)	putative pseudogene	SC/Dictybase		N	Dictybase manually curated with incomplete support
novel_model_44	asmbl_15615	chr5:1345755-1346834	470	215	DDB0187872 (DDB_G0288283)	None	SC		N	Dictybase computationally predicted and inspected by the curator incomplete support
novel_model_45	asmbl_15885	chr5:1772041-1773463	377	234	DDB0266768 (DDB_G0288637_ps)	putative pseudogene	SC/Dictybase		Y	Dictybase computationally predicted and inspected by the curator incomplete support
temp_model_1.1	asmbl_15886	chr5:1772041-1773463	273	234	DDB0266768 (DDB_G0288637_ps)	putative pseudogene	SC/Dictybase		Y	Dictybase computationally predicted and inspected by the curator incomplete support
novel_model_46	asmbl_15992	chr5:1936344-1937089	38	121	DDB0219380 (DDB_G0288767) DDB0219379 (DDB_G0288765)	None	SC		N	Novel model overlaps two existing genes
novel_model_47	asmbl_16066	chr5:2063840-2064601	140	103	DDB0188147 (DDB_G0288853)	None	SC		N	Dictybase computationally predicted and inspected by the curator incomplete support
novel_model_48	asmbl_18134	chr6:502458-503130	32	194	DDB0237805 (DDB_G0291560_ps)	putative pseudogene	Dictybase		N	Dictybase manually curated with incomplete support
